# Supplementary material for: MALAT1 promoted invasiveness of gastric adenocarcinoma
Source: BMC Cancer. 2017 Jan 11;17:46. doi: 10.1186/s12885-016-2988-4 (PMC5225525; doi:10.1186/s12885-016-2988-4)
Supplement: Additional file 1: — Cancer-related target gene expression by MALAT1 silencing. To analyze the relation among cancer-related target genes by siMALAT1, NanoString nCounter gene expression analysis was carried out. (XLSX 42 kb) [file 12885_2016_2988_MOESM1_ESM.xlsx]

## Sheet: Sheet1
Supplementary data 1. Cancer-related target gene expression by MALAT1 silencing
Gene Name	Accession #	Probe Name	siMALAT vs. siCT
ABL1	NM_005157.3	NM_005157.3:3200	1.14
ACVR1B	NM_004302.3	NM_004302.3:1700	-1.54
ACVR1C	NM_145259.2	NM_145259.2:5168	-1.85
ACVR2A	NM_001616.3	NM_001616.3:1245	1.05
AKT1	NM_005163.2	NM_005163.2:1772	-1.11
AKT2	NM_001626.2	NM_001626.2:1450	-1.1
AKT3	NM_181690.1	NM_181690.1:755	-1.07
ALK	NM_004304.3	NM_004304.3:3495	-2.38
ALKBH2	NM_001001655.2	NM_001001655.2:907	-1.52
ALKBH3	NM_139178.3	NM_139178.3:690	1.12
AMER1	NM_152424.3	NM_152424.3:5755	1.06
AMH	NM_000479.3	NM_000479.3:1626	-1.23
ANGPT1	NM_001146.3	NM_001146.3:2080	-1.03
APC	NM_000038.3	NM_000038.3:6850	1.01
APH1B	NM_001145646.1	NM_001145646.1:2930	1.47
AR	NM_001011645.1	NM_001011645.1:810	-1.44
ARID1A	NM_006015.4	NM_006015.4:5495	1.02
ARID1B	NM_020732.3	NM_020732.3:6335	-1.15
ARID2	NM_152641.2	NM_152641.2:3355	-1.31
ARNT2	NM_014862.3	NM_014862.3:5260	-1.06
ASXL1	NM_001164603.1	NM_001164603.1:472	-1.04
ATM	NM_138292.3	NM_138292.3:6688	-2.09
ATR	NM_001184.2	NM_001184.2:565	-1.03
ATRX	NM_000489.3	NM_000489.3:139	-1.11
AXIN1	NM_181050.1	NM_181050.1:135	1
AXIN2	NM_004655.3	NM_004655.3:1035	-1.26
B2M	NM_004048.2	NM_004048.2:25	1.76
BAD	NM_004322.3	NM_004322.3:652	-1.04
BAIAP3	NM_003933.4	NM_003933.4:1950	-1.85
BAMBI	NM_012342.2	NM_012342.2:832	-1.3
BAP1	NM_004656.2	NM_004656.2:240	1.09
BAX	NM_138761.3	NM_138761.3:342	-1.15
BCL2	NM_000657.2	NM_000657.2:5	1.74
BCL2A1	NM_004049.2	NM_004049.2:80	-1.48
BCL2L1	NM_138578.1	NM_138578.1:1560	1.36
BCOR	NM_001123383.1	NM_001123383.1:1630	-1.08
BDNF	NM_170732.4	NM_170732.4:730	-1.46
BID	NM_197966.1	NM_197966.1:2095	-1.12
BIRC3	NM_182962.1	NM_182962.1:3	2.07
BIRC7	NM_022161.2	NM_022161.2:1168	1.26
BMP2	NM_001200.2	NM_001200.2:1515	1.08
BMP4	NM_001202.2	NM_001202.2:490	-1.23
BMP5	NM_021073.2	NM_021073.2:1570	-2.06
BMP6	NM_001718.2	NM_001718.2:1045	2.16
BMP7	NM_001719.1	NM_001719.1:525	-1.14
BMP8A	NM_181809.3	NM_181809.3:5015	2.43
BMPR1B	NM_001203.1	NM_001203.1:430	1.24
BNIP3	NM_004052.2	NM_004052.2:325	1.62
BRAF	NM_004333.3	NM_004333.3:565	1.27
BRCA1	NM_007305.2	NM_007305.2:1275	-1.3
BRCA2	NM_000059.3	NM_000059.3:115	-1.25
BRIP1	NM_032043.1	NM_032043.1:1130	-1.26
C19orf40	NM_152266.3	NM_152266.3:376	-1.13
CACNA1C	NM_199460.2	NM_199460.2:4785	1.26
CACNA1D	NM_000720.2	NM_000720.2:5195	-5
CACNA1E	NM_000721.2	NM_000721.2:9325	-3.08
CACNA1G	NM_198397.1	NM_198397.1:1380	-1.68
CACNA1H	NM_021098.2	NM_021098.2:3329	1.12
CACNA2D1	NM_000722.2	NM_000722.2:335	-3.7
CACNA2D2	NM_001005505.1	NM_001005505.1:2045	1.08
CACNA2D3	NM_018398.2	NM_018398.2:205	-1.85
CACNA2D4	NM_001005737.1	NM_001005737.1:990	-5
CACNB2	NM_000724.3	NM_000724.3:2610	-1.62
CACNB3	NM_000725.2	NM_000725.2:1115	-1.1
CACNB4	NM_001005747.2	NM_001005747.2:1483	-2.16
CACNG1	NM_000727.2	NM_000727.2:464	-1.23
CACNG4	NM_014405.2	NM_014405.2:1030	-1.08
CACNG6	NM_145814.1	NM_145814.1:1745	-1.37
CALML3	NM_005185.2	NM_005185.2:685	-1.23
CALML5	NM_017422.4	NM_017422.4:136	1.89
CALML6	NM_138705.2	NM_138705.2:682	2.16
CAMK2B	NM_001220.3	NM_001220.3:365	-1.85
CAPN2	NM_001748.4	NM_001748.4:2085	1.05
CARD11	NM_032415.2	NM_032415.2:1075	-1.06
CASP10	NM_032977.3	NM_032977.3:20	1.62
CASP12	NM_001191016.1	NM_001191016.1:595	1.08
CASP3	NM_032991.2	NM_032991.2:685	-1
CASP7	NM_001227.3	NM_001227.3:915	1.02
CASP8	NM_001228.4	NM_001228.4:301	1.06
CASP9	NM_001229.2	NM_001229.2:1805	-1.62
CBL	NM_005188.2	NM_005188.2:7485	1.37
CBLC	NM_012116.3	NM_012116.3:652	1.24
CCNA1	NM_003914.3	NM_003914.3:1605	-1.85
CCNA2	NM_001237.2	NM_001237.2:1210	-1.05
CCNB1	NM_031966.2	NM_031966.2:715	-1.19
CCNB3	NM_033671.1	NM_033671.1:35	-1.03
CCND1	NM_053056.2	NM_053056.2:690	-1.2
CCND2	NM_001759.2	NM_001759.2:5825	1.15
CCND3	NM_001760.2	NM_001760.2:1215	1.02
CCNE1	NM_001238.1	NM_001238.1:1635	-1.04
CCNE2	NM_057735.1	NM_057735.1:50	1.16
CCNO	NM_021147.3	NM_021147.3:45	-1.23
CCR7	NM_001838.2	NM_001838.2:1610	-1.67
CD14	NM_000591.2	NM_000591.2:885	-2.77
CD19	NM_001770.4	NM_001770.4:1770	3.24
CD40	NM_001250.4	NM_001250.4:1265	-2.96
CDC14A	NM_033313.2	NM_033313.2:1400	-1.47
CDC14B	NM_003671.3	NM_003671.3:4940	-1.16
CDC25A	NM_001789.2	NM_001789.2:690	-1.46
CDC25B	NM_021873.2	NM_021873.2:3045	-1.35
CDC25C	NM_001790.2	NM_001790.2:1055	1.12
CDC6	NM_001254.3	NM_001254.3:1300	-1.13
CDC7	NM_003503.2	NM_003503.2:805	-1.44
CDH1	NM_004360.2	NM_004360.2:1230	1.18
CDK2	NM_001798.2	NM_001798.2:220	-1.18
CDK4	NM_000075.2	NM_000075.2:1055	-1.16
CDK6	NM_001259.5	NM_001259.5:15	-1.52
CDKN1A	NM_000389.2	NM_000389.2:1975	-1.03
CDKN1B	NM_004064.2	NM_004064.2:365	-1.11
CDKN1C	NM_000076.2	NM_000076.2:1605	-1.08
CDKN2A	NM_000077.3	NM_000077.3:975	1.1
CDKN2B	NM_004936.3	NM_004936.3:1175	1.71
CDKN2C	NM_001262.2	NM_001262.2:1295	-1.17
CDKN2D	NM_001800.3	NM_001800.3:870	-1.22
CEBPA	NM_004364.2	NM_004364.2:1320	-1.45
CEBPE	NM_001805.2	NM_001805.2:1096	1.35
CHAD	NM_001267.2	NM_001267.2:810	-1.39
CHEK1	NM_001114121.1	NM_001114121.1:2225	-1.39
CHEK2	NM_007194.3	NM_007194.3:140	-1.04
CHUK	NM_001278.3	NM_001278.3:860	1.03
CIC	NM_015125.3	NM_015125.3:1290	1.05
CLCF1	NM_013246.2	NM_013246.2:1296	1.46
CNTFR	NM_147164.1	NM_147164.1:784	-1.39
COL11A1	NM_001854.3	NM_001854.3:674	-1.67
COL11A2	NM_001163771.1	NM_001163771.1:760	-2.31
COL1A1	NM_000088.3	NM_000088.3:5210	-1.13
COL1A2	NM_000089.3	NM_000089.3:2635	-1.23
COL24A1	NM_152890.5	NM_152890.5:4752	1.44
COL27A1	NM_032888.2	NM_032888.2:5120	-2.11
COL2A1	NM_001844.4	NM_001844.4:4745	-1.47
COL3A1	NM_000090.3	NM_000090.3:180	3.24
COL4A3	NM_000091.3	NM_000091.3:5630	-1.11
COL4A4	NM_000092.4	NM_000092.4:8255	2.43
COL4A5	NM_033381.1	NM_033381.1:5360	-3.05
COL4A6	NM_001847.2	NM_001847.2:1070	1.11
COL5A1	NM_000093.3	NM_000093.3:6345	1.08
COL5A2	NM_000393.3	NM_000393.3:4075	1.02
COL6A6	NM_001102608.1	NM_001102608.1:5926	-1.67
COMP	NM_000095.2	NM_000095.2:1744	1.08
CREB3L1	NM_052854.1	NM_052854.1:195	-1.44
CREB3L3	NM_001271995.1	NM_001271995.1:1050	-2.47
CREB3L4	NM_130898.2	NM_130898.2:1505	-1.39
CREB5	NM_182898.2	NM_182898.2:1885	1.55
CREBBP	NM_004380.2	NM_004380.2:8855	-2.38
CRLF2	NM_001012288.1	NM_001012288.1:605	-2.06
CSF1R	NM_005211.2	NM_005211.2:3775	1.08
CSF2	NM_000758.2	NM_000758.2:475	-1.23
CSF3	NM_000759.3	NM_000759.3:851	-1.85
CSF3R	NM_156038.2	NM_156038.2:90	1.08
CTNNB1	NM_001904.3	NM_001904.3:2265	-1.18
CUL1	NM_003592.2	NM_003592.2:1487	-1.22
CXXC4	NM_025212.1	NM_025212.1:293	1.08
CYLD	NM_015247.1	NM_015247.1:2890	-1.01
DAXX	NM_001350.3	NM_001350.3:1875	-1.12
DDB2	NM_000107.1	NM_000107.1:840	-1.7
DDIT3	NM_004083.4	NM_004083.4:40	1.01
DDIT4	NM_019058.2	NM_019058.2:85	1.03
DKK1	NM_012242.2	NM_012242.2:75	-1.85
DKK2	NM_014421.2	NM_014421.2:1135	1.62
DKK4	NM_014420.2	NM_014420.2:640	-1.85
DLL1	NM_005618.3	NM_005618.3:2580	-1.32
DLL3	NM_203486.2	NM_203486.2:1842	-1.43
DLL4	NM_019074.2	NM_019074.2:893	1.89
DNMT1	NM_001379.2	NM_001379.2:1495	-1.13
DNMT3A	NM_022552.3	NM_022552.3:3835	-1.14
DTX1	NM_004416.2	NM_004416.2:2855	1.76
DTX3	NM_178502.2	NM_178502.2:1620	1.08
DTX4	NM_015177.1	NM_015177.1:4820	-1.34
DUSP10	NM_144728.2	NM_144728.2:1176	1.5
DUSP2	NM_004418.3	NM_004418.3:1235	-1.54
DUSP4	NM_057158.2	NM_057158.2:3115	1.3
DUSP5	NM_004419.3	NM_004419.3:675	1.08
DUSP6	NM_001946.2	NM_001946.2:1535	-1.92
DUSP8	NM_004420.2	NM_004420.2:2165	1.83
E2F1	NM_005225.1	NM_005225.1:935	-1.3
E2F5	NM_001951.3	NM_001951.3:444	-1.26
EFNA1	NM_004428.2	NM_004428.2:650	1.07
EFNA2	NM_001405.3	NM_001405.3:1538	-2.07
EFNA3	NM_004952.4	NM_004952.4:1672	1.06
EFNA5	NM_001962.2	NM_001962.2:5035	-1.06
EGF	NM_001963.3	NM_001963.3:3930	1.3
EGFR	NM_201282.1	NM_201282.1:360	1.01
EIF4EBP1	NM_004095.3	NM_004095.3:363	-1.09
ENDOG	NM_004435.2	NM_004435.2:694	-1.03
EP300	NM_001429.2	NM_001429.2:715	-1.04
EPHA2	NM_004431.2	NM_004431.2:1525	1.01
EPO	NM_000799.2	NM_000799.2:1055	-1.06
EPOR	NM_000121.2	NM_000121.2:1295	1.08
ERBB2	NM_004448.2	NM_004448.2:2380	1.06
ERCC2	NM_000400.2	NM_000400.2:240	1.14
ERCC6	NM_000124.2	NM_000124.2:3235	1.33
ETS2	NM_005239.4	NM_005239.4:1175	-1.07
ETV1	NM_004956.4	NM_004956.4:1719	-2.1
ETV4	NM_001079675.1	NM_001079675.1:1535	-1.19
ETV7	NM_016135.2	NM_016135.2:794	-1.54
EYA1	NM_172059.2	NM_172059.2:1090	-1.85
EZH2	NM_004456.3	NM_004456.3:190	-1.24
FANCA	NM_000135.2	NM_000135.2:265	1.02
FANCB	NM_152633.2	NM_152633.2:2470	-1.04
FANCC	NM_000136.2	NM_000136.2:310	-1.01
FANCE	NM_021922.2	NM_021922.2:1275	-1.12
FANCF	NM_022725.2	NM_022725.2:845	-1.15
FANCG	NM_004629.1	NM_004629.1:1900	-1.11
FANCL	NM_001114636.1	NM_001114636.1:446	1.02
FAS	NM_152876.1	NM_152876.1:1740	-1.44
FASLG	NM_000639.1	NM_000639.1:625	-1.23
FBXW7	NM_018315.4	NM_018315.4:1480	-1.45
FEN1	NM_004111.4	NM_004111.4:425	-1.14
FGF1	NM_033137.1	NM_033137.1:315	-1.85
FGF10	NM_004465.1	NM_004465.1:85	-1.39
FGF11	NM_004112.2	NM_004112.2:1670	-1.01
FGF12	NM_004113.4	NM_004113.4:685	-1.07
FGF13	NM_033642.1	NM_033642.1:620	2.16
FGF14	NM_004115.3	NM_004115.3:725	-1.85
FGF16	NM_003868.1	NM_003868.1:504	-1.62
FGF17	NM_003867.2	NM_003867.2:279	-1.85
FGF18	NM_003862.1	NM_003862.1:850	-1.85
FGF19	NM_005117.2	NM_005117.2:786	1.23
FGF2	NM_002006.4	NM_002006.4:620	-1.85
FGF20	NM_019851.1	NM_019851.1:390	1.44
FGF21	NM_019113.2	NM_019113.2:125	1.89
FGF22	NM_020637.1	NM_020637.1:206	-1.48
FGF23	NM_020638.2	NM_020638.2:1390	1.62
FGF3	NM_005247.2	NM_005247.2:692	-1.29
FGF4	NM_002007.2	NM_002007.2:688	-1.11
FGF5	NM_004464.3	NM_004464.3:4785	1.62
FGF6	NM_020996.1	NM_020996.1:420	3.24
FGF7	NM_002009.3	NM_002009.3:190	2.97
FGF8	NM_033163.3	NM_033163.3:544	1.8
FGF9	NM_002010.2	NM_002010.2:1565	-1.23
FGFR1	NM_015850.2	NM_015850.2:1335	-1.06
FGFR2	NM_000141.4	NM_000141.4:647	1.05
FGFR3	NM_022965.2	NM_022965.2:3170	-1.03
FGFR4	NM_002011.3	NM_002011.3:1585	1.1
FIGF	NM_004469.2	NM_004469.2:580	-1.13
FLNA	NM_001456.3	NM_001456.3:7335	1.16
FLNC	NM_001127487.1	NM_001127487.1:7144	-1.11
FLT1	NM_002019.4	NM_002019.4:530	1.08
FLT3	NM_004119.1	NM_004119.1:580	-1.06
FN1	NM_212482.1	NM_212482.1:1776	1.62
FOS	NM_005252.2	NM_005252.2:1475	1.01
FOSL1	NM_005438.2	NM_005438.2:280	1.23
FOXL2	NM_023067.2	NM_023067.2:1290	-1.54
FOXO4	NM_005938.2	NM_005938.2:35	1.76
FST	NM_006350.2	NM_006350.2:575	-1.85
FUBP1	NM_003902.3	NM_003902.3:820	-1.16
FUT8	NM_004480.4	NM_004480.4:2841	1
FZD10	NM_007197.2	NM_007197.2:1810	-1.85
FZD2	NM_001466.2	NM_001466.2:845	1.53
FZD3	NM_017412.2	NM_017412.2:435	1.03
FZD7	NM_003507.1	NM_003507.1:1890	-1.22
FZD8	NM_031866.1	NM_031866.1:890	-1.85
FZD9	NM_003508.2	NM_003508.2:1320	-1.85
GADD45A	NM_001924.2	NM_001924.2:865	-1.04
GADD45B	NM_015675.2	NM_015675.2:365	1.07
GADD45G	NM_006705.3	NM_006705.3:250	-1.54
GAS1	NM_002048.2	NM_002048.2:1525	1.35
GATA1	NM_002049.2	NM_002049.2:1001	-1.23
GATA2	NM_032638.3	NM_032638.3:1495	-1.02
GATA3	NM_001002295.1	NM_001002295.1:2835	1.76
GDF6	NM_001001557.2	NM_001001557.2:1908	2.7
GHR	NM_000163.2	NM_000163.2:1835	-3.08
GLI1	NM_005269.1	NM_005269.1:2885	-2.77
GLI3	NM_000168.5	NM_000168.5:4769	-1.19
GNA11	NM_002067.1	NM_002067.1:555	-1.04
GNAQ	NM_002072.2	NM_002072.2:1100	-1.04
GNAS	NM_080425.1	NM_080425.1:1910	-1
GNG12	NM_018841.3	NM_018841.3:245	-1.07
GNG4	NM_004485.2	NM_004485.2:215	-1.52
GNG7	NM_052847.1	NM_052847.1:3920	-1.54
GNGT1	NM_021955.3	NM_021955.3:260	-1.13
GPC4	NM_001448.2	NM_001448.2:820	-1.85
GRB2	NM_002086.4	NM_002086.4:412	-1.15
GRIA3	NM_000828.4	NM_000828.4:426	2.16
GRIN1	NM_000832.5	NM_000832.5:1290	-1.39
GRIN2A	NM_000833.3	NM_000833.3:4497	2.43
GRIN2B	NM_000834.3	NM_000834.3:1144	-1.39
GSK3B	NM_002093.2	NM_002093.2:925	1.23
GTF2H3	NM_001516.3	NM_001516.3:70	1.1
GZMB	NM_004131.3	NM_004131.3:540	1.08
H2AFX	NM_002105.2	NM_002105.2:1392	-1.66
H3F3A	NM_002107.3	NM_002107.3:190	-1.24
H3F3C	NM_001013699.2	NM_001013699.2:829	1.02
HDAC1	NM_004964.2	NM_004964.2:785	-1.04
HDAC10	NM_032019.5	NM_032019.5:932	-1.31
HDAC11	NM_024827.3	NM_024827.3:2601	-1.06
HDAC2	NM_001527.1	NM_001527.1:930	-1.16
HDAC4	NM_006037.3	NM_006037.3:6965	-1.27
HDAC5	NM_005474.4	NM_005474.4:3160	1.05
HDAC6	NM_006044.2	NM_006044.2:536	-1.18
HELLS	NM_018063.3	NM_018063.3:2040	-1.71
HES1	NM_005524.2	NM_005524.2:860	-1.15
HES5	NM_001010926.3	NM_001010926.3:1160	-2.31
HGF	NM_000601.4	NM_000601.4:550	2.07
HHEX	NM_002729.4	NM_002729.4:1479	-1.02
HHIP	NM_022475.1	NM_022475.1:2135	2.16
HIST1H3B	NM_003537.3	NM_003537.3:335	-1.23
HIST1H3G	NM_003534.2	NM_003534.2:348	-1.1
HIST1H3H	NM_003536.2	NM_003536.2:355	-1.23
HMGA1	NM_145904.1	NM_145904.1:871	1.18
HMGA2	NM_003484.1	NM_003484.1:328	1.43
HNF1A	NM_000545.4	NM_000545.4:2125	-1.59
HOXA10	NM_018951.3	NM_018951.3:1503	1.13
HOXA11	NM_005523.5	NM_005523.5:1525	-2.31
HOXA9	NM_152739.3	NM_152739.3:1015	7.57
HPGD	NM_001145816.2	NM_001145816.2:96	-3.08
HRAS	NM_005343.2	NM_005343.2:396	-1.22
HSP90B1	NM_003299.1	NM_003299.1:160	-1
HSPA1A	NM_005345.5	NM_005345.5:98	-1.04
HSPA2	NM_021979.3	NM_021979.3:2095	-1.26
HSPA6	NM_002155.3	NM_002155.3:2018	1.89
HSPB1	NM_001540.3	NM_001540.3:374	-1.04
IBSP	NM_004967.3	NM_004967.3:876	1.89
ID1	NM_002165.2	NM_002165.2:345	-1.19
ID2	NM_002166.4	NM_002166.4:505	-1.01
ID4	NM_001546.2	NM_001546.2:2048	6.22
IDH1	NM_005896.2	NM_005896.2:105	-1.17
IDH2	NM_002168.2	NM_002168.2:944	-1.27
IFNA17	NM_021268.2	NM_021268.2:291	1.35
IFNA2	NM_000605.3	NM_000605.3:11	1.62
IFNA7	NM_021057.2	NM_021057.2:0	1.08
IFNG	NM_000619.2	NM_000619.2:970	1.08
IGF1	NM_000618.3	NM_000618.3:491	1.8
IGF1R	NM_000875.2	NM_000875.2:455	1.04
IGFBP3	NM_000598.4	NM_000598.4:1255	-1.15
IKBKB	NM_001556.1	NM_001556.1:1995	-1.28
IKBKG	NM_003639.2	NM_003639.2:470	1.11
IL10	NM_000572.2	NM_000572.2:230	1.62
IL11	NM_000641.2	NM_000641.2:1145	2.23
IL11RA	NM_147162.1	NM_147162.1:400	-1.28
IL12A	NM_000882.2	NM_000882.2:775	-1.07
IL12B	NM_002187.2	NM_002187.2:1435	-1.16
IL12RB2	NM_001559.2	NM_001559.2:1315	1.62
IL13	NM_002188.2	NM_002188.2:516	-1.67
IL13RA2	NM_000640.2	NM_000640.2:400	-1.06
IL15	NM_172174.1	NM_172174.1:1685	1.3
IL19	NM_013371.3	NM_013371.3:1030	-1.23
IL1A	NM_000575.3	NM_000575.3:1085	1.56
IL1B	NM_000576.2	NM_000576.2:840	-1.44
IL1R1	NM_000877.2	NM_000877.2:4295	1.23
IL1R2	NM_173343.1	NM_173343.1:113	-3.7
IL1RAP	NM_002182.2	NM_002182.2:460	1.31
IL20RA	NM_014432.2	NM_014432.2:535	-2.31
IL20RB	NM_144717.2	NM_144717.2:1575	-1.28
IL22RA1	NM_021258.2	NM_021258.2:2524	-1.07
IL22RA2	NM_181309.1	NM_181309.1:290	1.62
IL23A	NM_016584.2	NM_016584.2:411	1.55
IL23R	NM_144701.2	NM_144701.2:710	1.35
IL24	NM_181339.1	NM_181339.1:1016	-2.22
IL2RA	NM_000417.1	NM_000417.1:1000	-3.7
IL2RB	NM_000878.2	NM_000878.2:1980	-1.23
IL3	NM_000588.3	NM_000588.3:130	-1.06
IL3RA	NM_002183.2	NM_002183.2:745	1.62
IL5RA	NM_000564.3	NM_000564.3:210	-1.11
IL6	NM_000600.1	NM_000600.1:220	2.43
IL6R	NM_000565.2	NM_000565.2:993	1.04
IL7	NM_000880.2	NM_000880.2:38	1.08
IL7R	NM_002185.2	NM_002185.2:1610	1.08
IL8	NM_000584.2	NM_000584.2:25	1.21
INHBA	NM_002192.2	NM_002192.2:490	1.35
INHBB	NM_002193.2	NM_002193.2:1969	-1.59
IRAK2	NM_001570.3	NM_001570.3:1285	1.28
IRAK3	NM_007199.1	NM_007199.1:1735	-1.39
IRS1	NM_005544.2	NM_005544.2:6224	-1.22
ITGA2	NM_002203.2	NM_002203.2:475	1.99
ITGA3	NM_005501.2	NM_005501.2:1138	-1.17
ITGA6	NM_000210.1	NM_000210.1:3065	1.08
ITGA7	NM_002206.1	NM_002206.1:1170	1.08
ITGA8	NM_003638.1	NM_003638.1:1215	1.35
ITGA9	NM_002207.2	NM_002207.2:2380	-1.67
ITGB3	NM_000212.2	NM_000212.2:4485	-1.85
ITGB4	NM_001005731.1	NM_001005731.1:4151	-1.16
ITGB6	NM_001282353.1	NM_001282353.1:4124	-1.85
ITGB7	NM_000889.1	NM_000889.1:1278	-2.16
ITGB8	NM_002214.2	NM_002214.2:2609	1.42
JAG1	NM_000214.2	NM_000214.2:915	-1.59
JAG2	NM_145159.1	NM_145159.1:4225	1.14
JAK1	NM_002227.1	NM_002227.1:285	1.26
JAK2	NM_004972.2	NM_004972.2:455	1.2
JAK3	NM_000215.2	NM_000215.2:1715	-1.78
JUN	NM_002228.3	NM_002228.3:140	-1.27
KAT2B	NM_003884.3	NM_003884.3:1220	1.18
KDM5C	NM_004187.2	NM_004187.2:1170	1.16
KDM6A	NM_021140.2	NM_021140.2:2590	1.09
KIT	NM_000222.1	NM_000222.1:5	-1.85
KITLG	NM_003994.4	NM_003994.4:1155	1.18
KLF4	NM_004235.4	NM_004235.4:1980	1.4
KMT2C	NM_170606.2	NM_170606.2:12505	1.12
KMT2D	NM_003482.3	NM_003482.3:6070	-1.2
KRAS	NM_004985.3	NM_004985.3:1790	1.83
LAMA1	NM_005559.2	NM_005559.2:5230	-1.12
LAMA3	NM_000227.3	NM_000227.3:4260	-1.72
LAMA5	NM_005560.3	NM_005560.3:787	-1.15
LAMB3	NM_000228.2	NM_000228.2:695	1.66
LAMB4	NM_007356.2	NM_007356.2:2852	-1.11
LAMC2	NM_005562.2	NM_005562.2:2819	2.2
LAMC3	NM_006059.3	NM_006059.3:2090	-1.06
LAT	NM_001014987.1	NM_001014987.1:1290	-1.54
LEF1	NM_016269.3	NM_016269.3:1165	-1.33
LEFTY1	NM_020997.2	NM_020997.2:1405	-1.28
LEFTY2	NM_003240.2	NM_003240.2:1283	1.03
LEP	NM_000230.2	NM_000230.2:1875	1.26
LEPR	NM_001003679.1	NM_001003679.1:2000	-1.23
LFNG	NM_001040168.1	NM_001040168.1:717	1
LIF	NM_002309.3	NM_002309.3:1240	-1.09
LIFR	NM_002310.3	NM_002310.3:2995	-1.06
LIG4	NM_002312.3	NM_002312.3:2623	1.64
LRP2	NM_004525.2	NM_004525.2:12505	-1.48
LTBP1	NM_000627.3	NM_000627.3:4124	-1.28
MAD2L2	NM_001127325.1	NM_001127325.1:290	1.02
MAML2	NM_032427.1	NM_032427.1:4125	-1.09
MAP2K1	NM_002755.2	NM_002755.2:970	-1.31
MAP2K2	NM_030662.2	NM_030662.2:1325	1.12
MAP2K4	NM_003010.2	NM_003010.2:2830	1.02
MAP2K6	NM_002758.3	NM_002758.3:555	-1.76
MAP3K1	NM_005921.1	NM_005921.1:2525	1.24
MAP3K12	NM_006301.2	NM_006301.2:800	-1.11
MAP3K13	NM_004721.3	NM_004721.3:965	-1.02
MAP3K14	NM_003954.1	NM_003954.1:620	1
MAP3K5	NM_005923.3	NM_005923.3:2415	1.19
MAP3K8	NM_005204.2	NM_005204.2:2050	-1.1
MAPK1	NM_138957.2	NM_138957.2:430	-1.36
MAPK10	NM_002753.2	NM_002753.2:2080	-1.02
MAPK12	NM_002969.3	NM_002969.3:425	-1.03
MAPK3	NM_001040056.1	NM_001040056.1:580	1.11
MAPK8	NM_002750.2	NM_002750.2:945	1.44
MAPK8IP1	NM_005456.2	NM_005456.2:259	-1.39
MAPK8IP2	NM_012324.2	NM_012324.2:1885	1.02
MAPK9	NM_139068.2	NM_139068.2:365	1.01
MAPT	NM_016834.3	NM_016834.3:1205	1.08
MCM2	NM_004526.2	NM_004526.2:2945	-1.44
MCM4	NM_182746.1	NM_182746.1:1200	-1.22
MCM5	NM_006739.3	NM_006739.3:1580	-1.29
MCM7	NM_182776.1	NM_182776.1:1325	-1.35
MDC1	NM_014641.2	NM_014641.2:6719	1.06
MDM2	NM_006878.2	NM_006878.2:280	1.32
MECOM	NM_005241.2	NM_005241.2:3355	-1.23
MED12	NM_005120.2	NM_005120.2:375	1.02
MEN1	NM_130802.2	NM_130802.2:2480	1.06
MET	NM_000245.2	NM_000245.2:405	-1.12
MFNG	NM_002405.2	NM_002405.2:1681	-1.01
MGMT	NM_002412.3	NM_002412.3:323	-1.16
MLF1	NM_022443.3	NM_022443.3:720	1.62
MLH1	NM_000249.2	NM_000249.2:1605	-1.2
MLLT3	NM_004529.2	NM_004529.2:1480	1.27
MLLT4	NM_005936.2	NM_005936.2:1560	-1.01
MMP3	NM_002422.3	NM_002422.3:25	2.16
MMP7	NM_002423.3	NM_002423.3:311	-1.62
MMP9	NM_004994.2	NM_004994.2:1530	1.3
MNAT1	NM_002431.2	NM_002431.2:975	-1.06
MPL	NM_005373.2	NM_005373.2:895	2.7
MPO	NM_000250.1	NM_000250.1:545	-1.08
MSH2	NM_000251.1	NM_000251.1:2105	1.12
MSH6	NM_000179.1	NM_000179.1:3525	-1.47
MTOR	NM_004958.2	NM_004958.2:5095	1.15
MUTYH	NM_012222.2	NM_012222.2:412	-2.59
MYB	NM_005375.2	NM_005375.2:3145	-1.82
MYC	NM_002467.3	NM_002467.3:1610	-1.11
MYCN	NM_005378.4	NM_005378.4:1545	1.03
MYD88	NM_002468.3	NM_002468.3:2145	-1.32
NASP	NM_172164.1	NM_172164.1:2970	-1.41
NBN	NM_001024688.1	NM_001024688.1:1105	-1.09
NCOR1	NM_006311.3	NM_006311.3:1390	-1.09
NF1	NM_000267.2	NM_000267.2:1035	1.08
NF2	NM_181828.2	NM_181828.2:455	1.04
NFATC1	NM_172389.1	NM_172389.1:1984	2.12
NFE2L2	NM_006164.3	NM_006164.3:995	-1.07
NFKB1	NM_003998.2	NM_003998.2:1675	-1.17
NFKBIA	NM_020529.1	NM_020529.1:945	1.5
NFKBIZ	NM_001005474.1	NM_001005474.1:2030	-1.19
NGF	NM_002506.2	NM_002506.2:100	-2.47
NGFR	NM_002507.1	NM_002507.1:2705	-2.49
NKD1	NM_033119.3	NM_033119.3:2325	-1.28
NODAL	NM_018055.3	NM_018055.3:320	-5
NOG	NM_005450.4	NM_005450.4:1543	1.07
NOS3	NM_000603.4	NM_000603.4:1456	2.88
NOTCH1	NM_017617.3	NM_017617.3:735	1.09
NOTCH2	NM_024408.3	NM_024408.3:2842	1.23
NOTCH3	NM_000435.2	NM_000435.2:1965	-1.28
NPM1	NM_002520.5	NM_002520.5:10	-1.06
NPM2	NM_182795.1	NM_182795.1:745	3.24
NR4A1	NM_173157.1	NM_173157.1:1575	1.32
NR4A3	NM_173198.1	NM_173198.1:2590	-1.23
NRAS	NM_002524.3	NM_002524.3:877	-1.16
NSD1	NM_022455.4	NM_022455.4:10655	1.07
NTF3	NM_002527.4	NM_002527.4:151	-1.85
NTHL1	NM_002528.5	NM_002528.5:476	-1.01
NTRK1	NM_001012331.1	NM_001012331.1:1365	2.16
NTRK2	NM_001007097.1	NM_001007097.1:1605	-1.23
NUMBL	NM_004756.3	NM_004756.3:591	1.27
NUPR1	NM_001042483.1	NM_001042483.1:829	1.19
OSM	NM_020530.3	NM_020530.3:1662	-2.31
PAK3	NM_002578.2	NM_002578.2:1830	-1.67
PAK7	NM_177990.1	NM_177990.1:615	1.89
PAX3	NM_013942.3	NM_013942.3:705	-8.34
PAX5	NM_016734.1	NM_016734.1:2288	-1.85
PAX8	NM_013953.3	NM_013953.3:3465	1.53
PBRM1	NM_181042.3	NM_181042.3:6100	-1.08
PBX1	NM_002585.2	NM_002585.2:368	-1.05
PBX3	NM_006195.5	NM_006195.5:2050	-1.31
PCK1	NM_002591.2	NM_002591.2:1870	1.08
PCNA	NM_002592.2	NM_002592.2:280	-1.28
PDGFA	NM_002607.5	NM_002607.5:2460	1.14
PDGFB	NM_033016.2	NM_033016.2:1480	-1.11
PDGFC	NM_016205.1	NM_016205.1:10	1.13
PDGFD	NM_025208.4	NM_025208.4:1120	2.16
PDGFRA	NM_006206.3	NM_006206.3:1925	-1.85
PDGFRB	NM_002609.3	NM_002609.3:840	-2.77
PGF	NM_002632.5	NM_002632.5:1047	1.49
PHF6	NM_032335.3	NM_032335.3:85	-1.11
PIK3CA	NM_006218.2	NM_006218.2:2445	1.19
PIK3CB	NM_006219.1	NM_006219.1:2945	1.03
PIK3CD	NM_005026.3	NM_005026.3:95	-1.02
PIK3CG	NM_002649.2	NM_002649.2:2125	1.08
PIK3R1	NM_181504.2	NM_181504.2:1105	-1.2
PIK3R2	NM_005027.2	NM_005027.2:3100	1.15
PIK3R3	NM_003629.3	NM_003629.3:1800	-1.35
PIK3R5	NM_001142633.1	NM_001142633.1:3335	-1.6
PIM1	NM_002648.2	NM_002648.2:1630	1.14
PITX2	NM_000325.5	NM_000325.5:1381	-1.85
PKMYT1	NM_004203.3	NM_004203.3:780	1.15
PLA1A	NM_015900.2	NM_015900.2:1250	-1.39
PLA2G10	NM_003561.1	NM_003561.1:779	2.7
PLA2G2A	NM_000300.2	NM_000300.2:715	-3.31
PLA2G3	NM_015715.3	NM_015715.3:2415	-1.35
PLA2G4A	NM_024420.2	NM_024420.2:1763	-1.24
PLA2G4C	NM_003706.2	NM_003706.2:2310	-1.85
PLA2G4E	NM_001206670.1	NM_001206670.1:4174	3.78
PLA2G4F	NM_213600.2	NM_213600.2:3140	1.44
PLA2G5	NM_000929.2	NM_000929.2:1375	-3.7
PLAT	NM_000931.2	NM_000931.2:1334	-1.3
PLAU	NM_002658.2	NM_002658.2:793	-1.32
PLCB1	NM_182734.1	NM_182734.1:170	-1.65
PLCB4	NM_000933.3	NM_000933.3:215	-1.41
PLCE1	NM_001165979.1	NM_001165979.1:392	-1.85
PLCG2	NM_002661.2	NM_002661.2:525	1.24
PLD1	NM_002662.3	NM_002662.3:1265	-1.64
PML	NM_002675.3	NM_002675.3:281	1.17
POLB	NM_002690.1	NM_002690.1:145	-1.02
POLD1	NM_002691.2	NM_002691.2:2392	-1.15
POLD4	NM_021173.2	NM_021173.2:470	-1.17
POLE2	NM_002692.2	NM_002692.2:1420	-1.31
POLR2D	NM_004805.3	NM_004805.3:1476	-1.06
POLR2H	NM_001278698.1	NM_001278698.1:940	1.01
POLR2J	NM_006234.4	NM_006234.4:618	1.02
PPARG	NM_015869.3	NM_015869.3:1035	-1.22
PPARGC1A	NM_013261.3	NM_013261.3:1505	-1.57
PPP2CB	NM_001009552.1	NM_001009552.1:1075	1.61
PPP2R1A	NM_014225.3	NM_014225.3:1440	-1.03
PPP2R2B	NM_181676.2	NM_181676.2:690	1.89
PPP2R2C	NM_181876.2	NM_181876.2:2215	-1.54
PPP3CA	NM_000944.4	NM_000944.4:3920	-1.04
PPP3CB	NM_001142354.1	NM_001142354.1:1690	-1.77
PPP3CC	NM_005605.3	NM_005605.3:1460	1.28
PPP3R1	NM_000945.3	NM_000945.3:2385	-1.02
PPP3R2	NM_147180.2	NM_147180.2:1165	-1.11
PRDM1	NM_182907.1	NM_182907.1:310	1.48
PRKAA2	NM_006252.2	NM_006252.2:975	3.24
PRKACA	NM_002730.3	NM_002730.3:400	1.02
PRKACB	NM_182948.2	NM_182948.2:805	-2.22
PRKACG	NM_002732.2	NM_002732.2:775	1.35
PRKAR1B	NM_001164759.1	NM_001164759.1:1112	-1.17
PRKAR2A	NM_004157.2	NM_004157.2:1590	-2.41
PRKAR2B	NM_002736.2	NM_002736.2:1350	-1.85
PRKCA	NM_002737.2	NM_002737.2:5560	1.33
PRKCB	NM_212535.1	NM_212535.1:1750	-1.11
PRKCG	NM_002739.3	NM_002739.3:445	1.53
PRKDC	NM_006904.6	NM_006904.6:12750	-1.11
PRKX	NM_005044.1	NM_005044.1:2590	-1.24
PRL	NM_000948.3	NM_000948.3:835	1.08
PRLR	NM_001204318.1	NM_001204318.1:563	-2.16
PRMT8	NM_019854.3	NM_019854.3:1900	1.62
PROM1	NM_006017.1	NM_006017.1:925	1.62
PTCH1	NM_000264.3	NM_000264.3:5420	-1.06
PTCRA	NM_138296.2	NM_138296.2:507	-2.33
PTEN	NM_000314.3	NM_000314.3:1675	1.05
PTPN11	NM_002834.3	NM_002834.3:1480	-1.02
PTPN5	NM_001039970.1	NM_001039970.1:2354	-1.67
PTPRR	NM_001207015.1	NM_001207015.1:1652	5.41
PTTG2	NM_006607.2	NM_006607.2:5	-1.22
RAC1	NM_198829.1	NM_198829.1:1250	-1.07
RAC2	NM_002872.3	NM_002872.3:1069	1.07
RAC3	NM_005052.2	NM_005052.2:702	-1.15
RAD21	NM_006265.2	NM_006265.2:1080	-2.12
RAD50	NM_005732.2	NM_005732.2:5397	-1.2
RAD51	NM_133487.2	NM_133487.2:566	-1.06
RAD52	NM_134424.2	NM_134424.2:297	-1.29
RAF1	NM_002880.2	NM_002880.2:1990	-1.08
RASA4	NM_001079877.2	NM_001079877.2:5330	-1.13
RASAL1	NM_004658.1	NM_004658.1:2900	1.95
RASGRF1	NM_153815.2	NM_153815.2:2443	-1.43
RASGRF2	NM_006909.1	NM_006909.1:2675	-2.77
RASGRP1	NM_005739.3	NM_005739.3:365	1.17
RASGRP2	NM_001098670.1	NM_001098670.1:1978	-1.71
RB1	NM_000321.1	NM_000321.1:2110	-1.11
RBX1	NM_014248.2	NM_014248.2:162	-1.24
RELA	NM_021975.3	NM_021975.3:1990	1.38
RELN	NM_005045.2	NM_005045.2:345	1.26
RET	NM_020630.4	NM_020630.4:2911	-1.85
RFC3	NM_002915.3	NM_002915.3:740	-1.39
RFC4	NM_181573.2	NM_181573.2:1035	-1.1
RHOA	NM_001664.2	NM_001664.2:1230	-1.24
RIN1	NM_004292.2	NM_004292.2:2572	-1.24
RNF43	NM_017763.4	NM_017763.4:725	-1.15
RPA3	NM_002947.3	NM_002947.3:990	-1.54
RPS27A	NM_002954.5	NM_002954.5:650	1.01
RPS6KA5	NM_004755.2	NM_004755.2:855	1.09
RPS6KA6	NM_014496.1	NM_014496.1:2250	1.19
RRAS2	NM_001102669.2	NM_001102669.2:1785	-1.33
RUNX1	NM_001754.4	NM_001754.4:635	1.55
RUNX1T1	NM_004349.2	NM_004349.2:1085	-1.32
RXRG	NM_006917.3	NM_006917.3:1105	-2.47
SETBP1	NM_015559.2	NM_015559.2:704	1.26
SETD2	NM_014159.6	NM_014159.6:6160	-1.01
SF3B1	NM_001005526.1	NM_001005526.1:0	1.04
SFN	NM_006142.3	NM_006142.3:579	1.12
SFRP1	NM_003012.3	NM_003012.3:3320	-4.62
SFRP2	NM_003013.2	NM_003013.2:840	-1.23
SFRP4	NM_003014.2	NM_003014.2:1060	-1.85
SGK2	NM_170693.1	NM_170693.1:1485	1.59
SHC1	NM_183001.4	NM_183001.4:3355	1.19
SHC2	NM_012435.2	NM_012435.2:698	-1.32
SHC3	NM_016848.5	NM_016848.5:6155	1.35
SHC4	NM_203349.2	NM_203349.2:1570	-1.85
SIN3A	NM_015477.1	NM_015477.1:1605	-1.02
SIRT4	NM_012240.1	NM_012240.1:915	1.17
SIX1	NM_005982.3	NM_005982.3:25	1.62
SKP1	NM_170679.2	NM_170679.2:630	-1.03
SKP2	NM_005983.2	NM_005983.2:615	1.16
SMAD2	NM_001003652.1	NM_001003652.1:4500	-1.09
SMAD3	NM_005902.3	NM_005902.3:4220	-1.14
SMAD4	NM_005359.3	NM_005359.3:1370	-1.02
SMAD9	NM_005905.2	NM_005905.2:1595	-1.32
SMARCA4	NM_003072.3	NM_003072.3:5400	-1.09
SMARCB1	NM_003073.3	NM_003073.3:1060	-1.24
SMC1A	NM_006306.2	NM_006306.2:2320	-1.43
SMC1B	NM_148674.3	NM_148674.3:3600	1.08
SMC3	NM_005445.3	NM_005445.3:3525	-1.08
SMO	NM_005631.3	NM_005631.3:1615	-1.27
SOCS1	NM_003745.1	NM_003745.1:1025	1.76
SOCS2	NM_003877.3	NM_003877.3:1020	-1.61
SOCS3	NM_003955.3	NM_003955.3:1870	1.17
SOS1	NM_005633.2	NM_005633.2:1635	-1.12
SOS2	NM_006939.2	NM_006939.2:3845	-1.23
SOST	NM_025237.2	NM_025237.2:980	-1.23
SOX17	NM_022454.3	NM_022454.3:1374	-2.38
SOX9	NM_000346.2	NM_000346.2:2135	-1.12
SP1	NM_003109.1	NM_003109.1:5970	-1.22
SPOP	NM_001007226.1	NM_001007226.1:2726	-1.39
SPP1	NM_000582.2	NM_000582.2:760	-1.23
SPRY1	NM_005841.1	NM_005841.1:810	-1.11
SPRY2	NM_005842.2	NM_005842.2:85	1.11
SPRY4	NM_030964.3	NM_030964.3:1900	-1.2
SRSF2	NM_003016.3	NM_003016.3:312	-1.08
SSX1	NM_005635.2	NM_005635.2:148	-1.85
STAG2	NM_001042749.1	NM_001042749.1:4040	1.11
STAT1	NM_007315.2	NM_007315.2:205	1.33
STAT3	NM_139276.2	NM_139276.2:4535	1.03
STAT4	NM_003151.2	NM_003151.2:789	1.08
STK11	NM_000455.4	NM_000455.4:2060	-1.26
STMN1	NM_203401.1	NM_203401.1:478	-1.65
SUV39H2	NM_024670.3	NM_024670.3:2035	1.04
SYK	NM_003177.3	NM_003177.3:1685	-1.33
TBL1XR1	NM_024665.4	NM_024665.4:915	-1.02
TCF3	NM_003200.2	NM_003200.2:4325	-1.18
TCF7L1	NM_031283.1	NM_031283.1:2215	-1.85
TCL1B	NM_004918.2	NM_004918.2:319	-1.23
TET2	NM_001127208.2	NM_001127208.2:2882	-1.17
TFDP1	NM_007111.4	NM_007111.4:1826	-1.46
TGFB1	NM_000660.3	NM_000660.3:1260	1.06
TGFB2	NM_003238.2	NM_003238.2:1125	-1.18
TGFB3	NM_003239.2	NM_003239.2:2825	-1.21
TGFBR2	NM_001024847.1	NM_001024847.1:1760	-1.09
THBS1	NM_003246.2	NM_003246.2:3465	1.43
THBS4	NM_003248.3	NM_003248.3:985	-1.11
THEM4	NM_053055.4	NM_053055.4:764	-1.32
TIAM1	NM_003253.2	NM_003253.2:5620	1.13
TLR2	NM_003264.3	NM_003264.3:180	-2.47
TLR4	NM_138554.2	NM_138554.2:2570	-1.59
TLX1	NM_005521.3	NM_005521.3:1915	-4.62
TMPRSS2	NM_005656.2	NM_005656.2:1290	-2.26
TNC	NM_002160.3	NM_002160.3:4	1.37
TNF	NM_000594.2	NM_000594.2:1010	1.84
TNFAIP3	NM_006290.2	NM_006290.2:260	2.16
TNFRSF10A	NM_003844.2	NM_003844.2:950	1.11
TNFRSF10B	NM_003842.3	NM_003842.3:565	1.33
TNFRSF10C	NM_003841.2	NM_003841.2:5	-2.53
TNFRSF10D	NM_003840.3	NM_003840.3:2380	-1.21
TNFSF10	NM_003810.2	NM_003810.2:115	1.12
TNN	NM_022093.1	NM_022093.1:3580	1.62
TNR	NM_003285.2	NM_003285.2:3154	-1.23
TP53	NM_000546.2	NM_000546.2:1330	-1.55
TPO	NM_175722.1	NM_175722.1:2400	-1.67
TRAF7	NM_032271.2	NM_032271.2:1105	-1.36
TSC1	NM_000368.3	NM_000368.3:100	-1.02
TSHR	NM_001018036.2	NM_001018036.2:735	1.08
TSLP	NM_033035.4	NM_033035.4:899	3.78
TSPAN7	NM_004615.3	NM_004615.3:725	1.08
TTK	NM_003318.3	NM_003318.3:1200	-1.28
U2AF1	NM_001025203.1	NM_001025203.1:400	-1.17
UBB	NM_018955.2	NM_018955.2:15	-1.08
UBE2T	NM_014176.3	NM_014176.3:595	-1.35
UTY	NM_007125.3	NM_007125.3:450	-1.11
VEGFA	NM_001025366.1	NM_001025366.1:1325	1.03
VEGFC	NM_005429.2	NM_005429.2:565	2.16
VHL	NM_000551.2	NM_000551.2:1280	1.02
WEE1	NM_003390.3	NM_003390.3:1225	-1.25
WHSC1	NM_007331.1	NM_007331.1:1260	-1.14
WHSC1L1	NM_017778.2	NM_017778.2:485	1.01
WIF1	NM_007191.2	NM_007191.2:765	-2.77
WNT10A	NM_025216.2	NM_025216.2:2255	1.06
WNT10B	NM_003394.2	NM_003394.2:2070	1.19
WNT11	NM_004626.2	NM_004626.2:960	-1.05
WNT16	NM_057168.1	NM_057168.1:1621	-3.33
WNT2	NM_003391.2	NM_003391.2:2014	1.08
WNT2B	NM_024494.1	NM_024494.1:1530	-1.23
WNT3	NM_030753.3	NM_030753.3:1335	-1.26
WNT4	NM_030761.3	NM_030761.3:625	-1.44
WNT5A	NM_003392.3	NM_003392.3:475	2.16
WNT5B	NM_032642.2	NM_032642.2:1745	-1.54
WNT6	NM_006522.3	NM_006522.3:1200	-1.25
WNT7A	NM_004625.3	NM_004625.3:325	1.3
WNT7B	NM_058238.1	NM_058238.1:1535	-1.15
WT1	NM_000378.3	NM_000378.3:2160	1.62
XPA	NM_000380.3	NM_000380.3:265	-1.03
XRCC4	NM_003401.3	NM_003401.3:772	-1.02
ZAK	NM_016653.2	NM_016653.2:995	-1.14
ZBTB16	NM_006006.4	NM_006006.4:1585	2.16
ZBTB32	NM_014383.1	NM_014383.1:1620	2.16
ZIC2	NM_007129.2	NM_007129.2:1849	-1.29
ACAD9	NM_014049.4	NM_014049.4:1935	-1.06
AGK	NM_018238.3	NM_018238.3:816	-1.32
AMMECR1L	NM_001199140.1	NM_001199140.1:3564	-1.13
C10orf76	NM_024541.2	NM_024541.2:3750	1.18
CC2D1B	NM_032449.2	NM_032449.2:4182	1
CNOT10	NM_001256741.1	NM_001256741.1:1962	-1.14
CNOT4	NM_001190848.1	NM_001190848.1:795	1.16
COG7	NM_153603.3	NM_153603.3:1492	1.09
DDX50	NM_024045.1	NM_024045.1:1185	-1.15
DHX16	NM_001164239.1	NM_001164239.1:2490	-1.16
DNAJC14	NM_032364.5	NM_032364.5:1166	1
EDC3	NM_001142443.1	NM_001142443.1:925	1.13
EIF2B4	NM_172195.3	NM_172195.3:1390	1.07
ERCC3	NM_000122.1	NM_000122.1:1950	-1.16
FCF1	NM_015962.4	NM_015962.4:1022	1.6
FTSJ2	NM_013393.1	NM_013393.1:1435	-1.04
GPATCH3	NM_022078.2	NM_022078.2:1685	1.18
HDAC3	NM_003883.2	NM_003883.2:1455	-1.08
MRPS5	NM_031902.3	NM_031902.3:390	1.15
MTMR14	NM_022485.3	NM_022485.3:720	-1.14
NOL7	NM_016167.3	NM_016167.3:335	1.04
NUBP1	NM_001278506.1	NM_001278506.1:304	-1.29
PIAS1	NM_016166.1	NM_016166.1:1870	-1.14
PIK3R4	NM_014602.1	NM_014602.1:3620	1.07
PRPF38A	NM_032864.3	NM_032864.3:335	-1.06
RBM45	NM_152945.2	NM_152945.2:1080	1.39
SAP130	NM_024545.3	NM_024545.3:3090	1.07
SF3A3	NM_006802.2	NM_006802.2:2060	-1.22
SLC4A1AP	NM_018158.2	NM_018158.2:980	1.2
TLK2	NM_006852.2	NM_006852.2:2335	-1.02
TMUB2	NM_024107.2	NM_024107.2:1485	1.03
TRIM39	NM_021253.3	NM_021253.3:3140	-1.09
TTC31	NR_027749.1	NR_027749.1:2720	1.05
USP39	NM_001256725.1	NM_001256725.1:806	1.05
VPS33B	NM_018668.3	NM_018668.3:2140	-1.19
ZC3H14	NM_001160103.1	NM_001160103.1:2690	-1.36
ZKSCAN5	NM_014569.3	NM_014569.3:3688	-1.04
ZNF143	NM_003442.5	NM_003442.5:925	-1.05
ZNF346	NM_012279.2	NM_012279.2:2260	1.25
ZNF384	NM_133476.3	NM_133476.3:300	1.22
